# Supplementary material for: The Entero-Mammary Pathway and Perinatal Transmission of Gut Microbiota and SARS-CoV-2
Source: Int J Mol Sci. 2022 Sep 7;23(18):10306. doi: 10.3390/ijms231810306 (PMC9499685; doi:10.3390/ijms231810306)
Supplement: Supplementary file 1 [file ijms-23-10306-s001.zip]

Archive with 7 entries (4 files):
- ijms-1884082-supplementary/
- ijms-1884082-supplementary/Supplementary Material/
- ijms-1884082-supplementary/Supplementary Material/Scripts QIIME2 y R/
- ijms-1884082-supplementary/Supplementary Material/Scripts QIIME2 y R/phyloseq workflow.R
- ijms-1884082-supplementary/Supplementary Material/Scripts QIIME2 y R/QIIME2 Workflow.md
- ijms-1884082-supplementary/Supplementary Material/Supplementary Materials-Table S6.ods
- ijms-1884082-supplementary/Supplementary Material/Supplementary Materials.pdf
