# Supplementary material for: The Entero-Mammary Pathway and Perinatal Transmission of Gut Microbiota and SARS-CoV-2
Source: Int J Mol Sci. 2022 Sep 7;23(18):10306. doi: 10.3390/ijms231810306 (PMC9499685; doi:10.3390/ijms231810306)
Supplement: Supplementary file 1 [file ijms-23-10306-s001.zip › ijms-1884082-supplementary/Supplementary Material/Supplementary Materials-Table S6.ods]

## Sheet: Phylum_and_family_level
MRS (-)	MRS (-)		MRS (+)	MRS (+)		HC (-)	HC (-)		HC (+)	HC (+)		NRS (-)	NRS (-)		NRS (+)	NRS (+)
Phyla	Abundance (%)		Phyla	Abundance (%)		Phyla	Abundance (%)		Phyla	Abundance (%)		Family	Abundance (%)		Family	Abundance (%)
Fusobacteriota	4.65		Fusobacteriota	3.58		Bdellovibrionota	2.35		Campilobacterota	1.53		Desulfobacterota	2.87		Desulfobacterota	1.20
Desulfobacterota	1.44		Campilobacterota	1.17		Deinococcota	1.05		Acidobacteriota	1.36		WPS-2	0.60		Gemmatimonadota	1.07
Cyanobacteria	0.28		Desulfobacterota	1.06		Fusobacteriota	0.45		Patescibacteria	1.23		Deinococcota	0.36		Deinococcota	0.69
Verrucomicrobiota	0.20		Spirochaetota	0.60		Campilobacterota	0.42		Deinococcota	0.80		Fusobacteriota	0.23		Campilobacterota	0.40
Planctomycetota	0.10		Verrucomicrobiota	0.50		Myxococcota	0.33		Cyanobacteria	0.50		Synergistota	0.20		Myxococcota	0.30
Synergistota	0.10		Cyanobacteria	0.28		Spirochaetota	0.30		Fusobacteriota	0.40		Patescibacteria	0.13		Chloroflexi	0.27
			Myxococcota	0.20		Gemmatimonadota	0.20		Gemmatimonadota	0.15		Acidobacteriota	0.10		Planctomycetota	0.27
			Patescibacteria	0.10		Verrucomicrobiota	0.20		Planctomycetota	0.15		Chloroflexi	0.10		Cyanobacteria	0.23
			Synergistota	0.10		Acidobacteriota	0.18		Chloroflexi	0.10		Cyanobacteria	0.10		Verrucomicrobiota	0.15
						Chloroflexi	0.18		Myxococcota	0.10		Gemmatimonadota	0.10		Bdellovibrionota	0.10
						Patescibacteria	0.15					Myxococcota	0.10		Deferribacterota	0.10
						Cyanobacteria	0.10					Planctomycetota	0.10		Fusobacteriota	0.10
						Desulfobacterota	0.10								Patescibacteria	0.10
						Fibrobacterota	0.10
MRS (-)	MRS (-)		MRS (+)	MRS (+)		HC (-)	HC (-)		HC (+)	HC (+)		NRS (-)	NRS (-)		NRS (+)	NRS (+)
Family	Abundance (%)		Family	Abundance (%)		Family	Abundance (%)		Family	Abundance (%)		Family	Abundance (%)		Family	Abundance (%)
Neisseriaceae	6.63		Neisseriaceae	6.37		Morganellaceae	19.20		Morganellaceae	9.20		Rhizobiaceae	4.39		Geodermatophilaceae	5.80
Fusobacteriaceae	4.65		Peptostreptococcales-Tissierellales	4.70		0319-6G20	4.60		Porphyromonadaceae	4.20		Veillonellaceae	4.23		Oxalobacteraceae	4.37
Leuconostocaceae	3.47		Fusobacteriaceae	4.33		Rhizobiaceae	3.32		Vicinamibacteraceae	3.33		Prevotellaceae	3.17		Comamonadaceae	3.96
Rikenellaceae	3.38		Selenomonadaceae	3.33		Lactobacillaceae	2.80		Sphingomonadaceae	2.26		Desulfovibrionaceae	2.87		Rikenellaceae	3.78
Clostridiaceae	3.28		Enterococcaceae	2.94		Enterobacteriaceae	2.79		Brevibacteriaceae	2.18		Bacteroidaceae	2.77		Moraxellaceae	3.13
Sphingomonadaceae	2.93		Porphyromonadaceae	2.87		Streptococcaceae	2.48		Microbacteriaceae	2.09		Selenomonadaceae	2.50		Erysipelotrichaceae	2.63
Acidaminococcaceae	2.28		Christensenellaceae	2.43		Xanthobacteraceae	2.25		Xanthobacteraceae	2.01		Bifidobacteriaceae	1.95		Bacteroidaceae	2.63
Selenomonadaceae	2.00		Rikenellaceae	2.09		Atopobiaceae	2.20		Peptostreptococcales-Tissierellales	1.96		Corynebacteriaceae	1.89		Staphylococcaceae	2.35
Microbacteriaceae	1.95		Peptostreptococcaceae	1.82		Micrococcaceae	2.15		Lachnospiraceae	1.73		Erysipelatoclostridiaceae	1.75		Coriobacteriaceae	2.20
Erysipelatoclostridiaceae	1.92		Erysipelotrichaceae	1.72		Veillonellaceae	2.11		Veillonellaceae	1.72		Erysipelotrichaceae	1.75		Prevotellaceae	1.97
Coriobacteriaceae	1.89		Coriobacteriaceae	1.66		Corynebacteriaceae	2.00		Xanthomonadaceae	1.66		Lachnospiraceae	1.66		Beijerinckiaceae	1.68
Cellvibrionaceae	1.80		[Eubacterium]_coprostanoligenes_group	1.63		Microbacteriaceae	1.98		Atopobiaceae	1.63		Moraxellaceae	1.63		Corynebacteriaceae	1.55
Tannerellaceae	1.78		Erysipelatoclostridiaceae	1.27		Sphingomonadaceae	1.69		Saccharimonadales	1.60		Ruminococcaceae	1.42		Gemmatimonadaceae	1.55
Streptococcaceae	1.74		Campylobacteraceae	1.13		Comamonadaceae	1.47		Campylobacteraceae	1.53		Coriobacteriaceae	1.27		Rhizobiaceae	1.48
Staphylococcaceae	1.63		Desulfovibrionaceae	1.05		Pseudomonadaceae	1.43		Comamonadaceae	1.47		Barnesiellaceae	1.00		Oscillospiraceae	1.34
Desulfovibrionaceae	1.44		Clostridia_UCG-014	1.04		Cellulomonadaceae	1.40		Micrococcaceae	1.44		Pseudonocardiaceae	1.00		Christensenellaceae	1.26
[Eubacterium]_coprostanoligenes_group	1.41		Streptococcaceae	0.95		Oxalobacteraceae	1.21		Sericytochromatia	1.10		Enterococcaceae	0.98		Burkholderiaceae	1.20
Xanthobacteraceae	1.30		Clostridiaceae	0.90		Aeromonadaceae	1.15		Flavobacteriaceae	0.90		Tannerellaceae	0.97		Desulfovibrionaceae	1.20
Oscillospiraceae	1.14		Acidaminococcaceae	0.84		Beijerinckiaceae	1.04		Ruminococcaceae	0.84		Beijerinckiaceae	0.90		Pseudonocardiaceae	1.20
Peptostreptococcaceae	1.01		Muribaculaceae	0.83		Thermaceae	1.02		Rhizobiaceae	0.83		Oxalobacteraceae	0.88		Yersiniaceae	1.20
Bifidobacteriaceae	0.91		Barnesiellaceae	0.80		Peptostreptococcales-Tissierellales	0.95		Intrasporangiaceae	0.80		Erwiniaceae	0.80		Micrococcaceae	1.17
Lactobacillaceae	0.78		Sutterellaceae	0.78		Lachnospiraceae	0.93		Thermaceae	0.79		Weeksellaceae	0.76		Clostridia_UCG-014	1.06
Atopobiaceae	0.71		Succinivibrionaceae	0.65		Gemellaceae	0.93		Yersiniaceae	0.75		Staphylococcaceae	0.75		Erysipelatoclostridiaceae	0.95
Peptococcaceae	0.70		Lactobacillaceae	0.64		Rhodobacteraceae	0.79		Pasteurellaceae	0.72		Micrococcaceae	0.66		Acetobacteraceae	0.90
Christensenellaceae	0.65		Spirochaetaceae	0.60		Azospirillaceae	0.78		Demequinaceae	0.70		Sutterellaceae	0.60		Streptomycetaceae	0.90
RF39	0.63		Leptotrichiaceae	0.60		Dermacoccaceae	0.75		Mycoplasmataceae	0.70		WPS-2	0.60		Muribaculaceae	0.88
Pseudonocardiaceae	0.60		Atopobiaceae	0.58		Clostridiaceae	0.72		Enterococcaceae	0.70		Rhodobacteraceae	0.54		Eggerthellaceae	0.83
Sutterellaceae	0.60		Sphingomonadaceae	0.56		Cytophagaceae	0.70		Nocardioidaceae	0.63		Muribaculaceae	0.53		Peptostreptococcaceae	0.79
Eggerthellaceae	0.56		Eggerthellaceae	0.52		Promicromonosporaceae	0.70		TRA3-20	0.60		Mycobacteriaceae	0.50		Rhodobacteraceae	0.76
Clostridia_UCG-014	0.55		Akkermansiaceae	0.50		Geodermatophilaceae	0.70		[Eubacterium]_coprostanoligenes_group	0.60		Promicromonosporaceae	0.50		Tannerellaceae	0.73
Actinomycetaceae	0.53		Pseudomonadaceae	0.46		Ruminococcaceae	0.69		Fusobacteriaceae	0.60		Succinivibrionaceae	0.50		Nocardiaceae	0.69
Rhizobiaceae	0.53		Acholeplasmataceae	0.45		Weeksellaceae	0.61		Streptomycetaceae	0.60		Eggerthellaceae	0.48		Carnobacteriaceae	0.68
Comamonadaceae	0.51		Propionibacteriaceae	0.40		Erysipelotrichaceae	0.60		Beijerinckiaceae	0.59		Christensenellaceae	0.45		Thermaceae	0.67
Anaerovoracaceae	0.49		Pseudoalteromonadaceae	0.40		Bacillaceae	0.57		Bifidobacteriaceae	0.56		Nocardiaceae	0.45		Weeksellaceae	0.61
Barnesiellaceae	0.45		Xanthobacteraceae	0.40		Leptotrichiaceae	0.55		Oscillospiraceae	0.55		Exiguobacteraceae	0.40		Pseudomonadaceae	0.61
Marinifilaceae	0.43		Actinomycetaceae	0.38		Xanthomonadaceae	0.54		Oxalobacteraceae	0.55		Nocardioidaceae	0.38		Aerococcaceae	0.60
Beijerinckiaceae	0.37		Marinifilaceae	0.37		Anaeromyxobacteraceae	0.50		Aeromonadaceae	0.53		Dietziaceae	0.35		Dermacoccaceae	0.60
Acetobacteraceae	0.30		Corynebacteriaceae	0.35		Pleomorphomonadaceae	0.50		Christensenellaceae	0.52		Thermaceae	0.35		Xanthomonadaceae	0.59
Gastranaerophilales	0.28		Xanthomonadaceae	0.35		Porphyromonadaceae	0.50		Clostridiaceae	0.51		Xanthomonadaceae	0.34		Bacillaceae	0.51
Muribaculaceae	0.26		Moraxellaceae	0.34		Succinivibrionaceae	0.50		Aerococcaceae	0.50		[Eubacterium]_coprostanoligenes_group	0.32		Atopobiaceae	0.51
Micrococcaceae	0.26		Staphylococcaceae	0.34		Bifidobacteriaceae	0.49		Coriobacteriaceae	0.50		Actinomycetaceae	0.31		Marinifilaceae	0.50
Moraxellaceae	0.24		Microbacteriaceae	0.33		Peptostreptococcaceae	0.47		Desulfitobacteriaceae	0.50		Rikenellaceae	0.31		Actinomycetaceae	0.45
Succinivibrionaceae	0.24		UCG-010	0.31		Nocardiaceae	0.42		Erwiniaceae	0.50		Aerococcaceae	0.29		Brevibacteriaceae	0.45
Gemellaceae	0.23		Listeriaceae	0.30		Carnobacteriaceae	0.42		Nocardiaceae	0.49		Carnobacteriaceae	0.28		Dermabacteraceae	0.42
Hungateiclostridiaceae	0.23		Comamonadaceae	0.29		Campylobacteraceae	0.40		Actinomycetaceae	0.44		Atopobiaceae	0.27		Caulobacteraceae	0.40
Propionibacteriaceae	0.22		Leuconostocaceae	0.29		Dietziaceae	0.40		Weeksellaceae	0.44		Fusobacteriaceae	0.27		Dietziaceae	0.40
Akkermansiaceae	0.20		Anaerovoracaceae	0.28		Lentimicrobiaceae	0.40		Gemellaceae	0.41		Peptostreptococcaceae	0.27		Helicobacteraceae	0.40
Butyricicoccaceae	0.20		Butyricicoccaceae	0.28		Actinomycetaceae	0.39		67-14	0.40		Brevibacteriaceae	0.25		Paenibacillaceae	0.40
Coriobacteriales_Incertae_Sedis	0.20		Gastranaerophilales	0.28		Coriobacteriaceae	0.38		Bogoriellaceae	0.40		Geodermatophilaceae	0.25		Phormidiaceae	0.40
Dietziaceae	0.20		Carnobacteriaceae	0.25		Bacteroidaceae	0.38		Crocinitomicaceae	0.40		uncultured	0.25		Porphyromonadaceae	0.33
Paenibacillaceae	0.20		uncultured	0.24		Enterococcaceae	0.37		Exiguobacteraceae	0.40		Leuconostocaceae	0.23		Hydrogenophilaceae	0.33
Pseudomonadaceae	0.20		Coriobacteriales_Incertae_Sedis	0.23		Flavobacteriaceae	0.37		Gastranaerophilales	0.40		Gemellaceae	0.23		Clostridia_vadinBB60_group	0.30
Weeksellaceae	0.20		Eubacteriaceae	0.20		67-14	0.35		Halomonadaceae	0.40		Aeromonadaceae	0.23		Acholeplasmataceae	0.30
Corynebacteriaceae	0.19		Pasteurellaceae	0.20		Dermabacteraceae	0.35		Stappiaceae	0.40		Acetobacteraceae	0.20		Acidaminococcaceae	0.30
Carnobacteriaceae	0.16		RF39	0.20		Devosiaceae	0.35		Dermacoccaceae	0.40		Chitinibacteraceae	0.20		AKYG1722	0.30
Aerococcaceae	0.15		Sandaracinaceae	0.20		Solimonadaceae	0.35		Erysipelotrichaceae	0.39		Chitinophagaceae	0.20		Bogoriellaceae	0.30
Bacillaceae	0.15		Peptococcaceae	0.19		Nocardioidaceae	0.34		Peptostreptococcaceae	0.39		Dermabacteraceae	0.20		Devosiaceae	0.30
Monoglobaceae	0.15		Rhizobiaceae	0.18		Intrasporangiaceae	0.33		Erysipelatoclostridiaceae	0.38		Geminicoccaceae	0.20		Erwiniaceae	0.30
Oxalobacteraceae	0.15		Oxalobacteraceae	0.18		Pasteurellaceae	0.33		Pseudoalteromonadaceae	0.38		Halomonadaceae	0.20		Iamiaceae	0.30
Pasteurellaceae	0.15		Beijerinckiaceae	0.15		Alteromonadaceae	0.30		Neisseriaceae	0.35		Hyphomicrobiaceae	0.20		Reyranellaceae	0.30
Rhodobacteraceae	0.15		Monoglobaceae	0.15		Coriobacteriales_Incertae_Sedis	0.30		Micromonosporaceae	0.35		IMCC26256	0.20		Sandaracinaceae	0.30
uncultured	0.13		Micrococcaceae	0.13		Hymenobacteraceae	0.30		Hydrogenophilaceae	0.33		Intrasporangiaceae	0.20		Sphingobacteriaceae	0.30
Caulobacteraceae	0.10		Clostridia_vadinBB60_group	0.13		Leuconostocaceae	0.30		Alcaligenaceae	0.33		Neisseriaceae	0.20		uncultured	0.30
Chitinophagaceae	0.10		Aerococcaceae	0.10		Micromonosporaceae	0.30		Bacteroidaceae	0.33		Peptostreptococcales-Tissierellales	0.20		Mycobacteriaceae	0.28
Clostridia_vadinBB60_group	0.10		Azospirillaceae	0.10		Neisseriaceae	0.30		Mycobacteriaceae	0.33		Streptomycetaceae	0.20		Isosphaeraceae	0.27
Dermabacteraceae	0.10		Brevibacillaceae	0.10		Pseudonocardiaceae	0.30		Geodermatophilaceae	0.32		Synergistaceae	0.20		Anaerovoracaceae	0.26
Flavobacteriaceae	0.10		Defluviitaleaceae	0.10		RF39	0.30		Rhodothermaceae	0.30		Yersiniaceae	0.20		[Eubacterium]_coprostanoligenes_group	0.26
Geodermatophilaceae	0.10		Dermacoccaceae	0.10		Sandaracinaceae	0.30		Rikenellaceae	0.30		Burkholderiaceae	0.18		JG30-KF-CM45	0.25
Isosphaeraceae	0.10		Desulfomicrobiaceae	0.10		Shewanellaceae	0.30		Devosiaceae	0.30		Caulobacteraceae	0.17		Pasteurellaceae	0.25
Planococcaceae	0.10		Dietziaceae	0.10		Spirochaetaceae	0.30		Muribaculaceae	0.29		Hydrogenophilaceae	0.17		Succinivibrionaceae	0.25
Reyranellaceae	0.10		Erwiniaceae	0.10		Muribaculaceae	0.28		Carnobacteriaceae	0.28		Porphyromonadaceae	0.17		Monoglobaceae	0.23
Solimonadaceae	0.10		Flavobacteriaceae	0.10		[Eubacterium]_coprostanoligenes_group	0.28		Dermabacteraceae	0.27		Rhodocyclaceae	0.17		Nocardioidaceae	0.22
Synergistaceae	0.10		Gemellaceae	0.10		Fusobacteriaceae	0.28		Pseudonocardiaceae	0.26		Alcaligenaceae	0.15		67-14	0.20
UCG-010	0.10		Halomonadaceae	0.10		Mycobacteriaceae	0.28		Alteromonadaceae	0.26		Alteromonadaceae	0.15		Deinococcaceae	0.20
Xanthomonadaceae	0.10		Helicobacteraceae	0.10		Sutterellaceae	0.27		Rhodobacteraceae	0.24		Azospirillaceae	0.15		Flavobacteriaceae	0.20
			Hungateiclostridiaceae	0.10		Erwiniaceae	0.26		Eggerthellaceae	0.24		Bacillaceae	0.15		Leuconostocaceae	0.20
			Iamiaceae	0.10		Hydrogenophilaceae	0.26		Caulobacteraceae	0.23		Flavobacteriaceae	0.15		MB-A2-108	0.20
			Marinomonadaceae	0.10		Planococcaceae	0.26		Acidaminococcaceae	0.20		Cellulomonadaceae	0.13		Nitrosomonadaceae	0.20
			Microscillaceae	0.10		Acetobacteraceae	0.25		Bacillaceae	0.20		Saccharimonadales	0.13		Rhodocyclaceae	0.20
			Oscillospirales	0.10		Cellvibrionaceae	0.25		Blastocatellaceae	0.20		Anaerovoracaceae	0.13		Selenomonadaceae	0.20
			Pseudonocardiaceae	0.10		Chitinophagaceae	0.25		Chitinophagaceae	0.20		Leptotrichiaceae	0.12		Shewanellaceae	0.20
			Reyranellaceae	0.10		Eggerthellaceae	0.25		Monoglobaceae	0.20		Oscillospiraceae	0.12		Solirubrobacteraceae	0.20
			Rhodobacteraceae	0.10		Erysipelatoclostridiaceae	0.25		Sphingobacteriaceae	0.20		Acidaminococcaceae	0.10		Stappiaceae	0.20
			Saccharimonadales	0.10		Rubrobacteriaceae	0.25		Tannerellaceae	0.20		Alicyclobacillaceae	0.10		Thermicanaceae	0.20
			Synergistaceae	0.10		Thermomonosporaceae	0.25		Vagococcaceae	0.20		Anaeromyxobacteraceae	0.10		UCG-010	0.20
			Weeksellaceae	0.10		Aerococcaceae	0.23		uncultured	0.18		Clostridia_UCG-014	0.10		Peptostreptococcales-Tissierellales	0.18
						Halomonadaceae	0.23		Shewanellaceae	0.17		Cytophagaceae	0.10		Neisseriaceae	0.18
						Pyrinomonadaceae	0.23		Gemmatimonadaceae	0.15		Deinococcaceae	0.10		Peptococcaceae	0.17
						Oscillospiraceae	0.22		Isosphaeraceae	0.15		Demequinaceae	0.10		Planococcaceae	0.17
						Acidaminococcaceae	0.20		Paenibacillaceae	0.15		Dermacoccaceae	0.10		Akkermansiaceae	0.15
						Akkermansiaceae	0.20		Planococcaceae	0.15		Gemmatimonadaceae	0.10		Butyricicoccaceae	0.15
						Anaerovoracaceae	0.20		Reyranellaceae	0.15		Hungateiclostridiaceae	0.10		Gastranaerophilales	0.15
						Barnesiellaceae	0.20		Rubrobacteriaceae	0.15		Hymenobacteraceae	0.10		Solimonadaceae	0.15
						Blattabacteriaceae	0.20		Selenomonadaceae	0.15		Isosphaeraceae	0.10		Chitinophagaceae	0.13
						Burkholderiaceae	0.20		Pyrinomonadaceae	0.14		JG30-KF-CM45	0.10		Geminicoccaceae	0.13
						Caulobacteraceae	0.20		Acetobacteraceae	0.13		Marinifilaceae	0.10		Aeromonadaceae	0.10
						Competibacteraceae	0.20		Leptotrichiaceae	0.13		Methylophilaceae	0.10		Alteromonadaceae	0.10
						Cyclobacteriaceae	0.20		Anaerovoracaceae	0.10		Monoglobaceae	0.10		Bdellovibrionaceae	0.10
						Exiguobacteraceae	0.20		Burkholderiaceae	0.10		Pasteurellaceae	0.10		Blattabacteriaceae	0.10
						Gemmatimonadaceae	0.20		Clostridia_UCG-014	0.10		Pectobacteriaceae	0.10		Deferribacteraceae	0.10
						Gitt-GS-136	0.20		Cyclobacteriaceae	0.10		Planococcaceae	0.10		Demequinaceae	0.10
						IMCC26256	0.20		Deinococcaceae	0.10		Puniceispirillales_Incertae_Sedis	0.10		Diplorickettsiaceae	0.10
						Methylococcaceae	0.20		Haliangiaceae	0.10		Reyranellaceae	0.10		Fusobacteriaceae	0.10
						Methyloligellaceae	0.20		Hymenobacteraceae	0.10		Rhodanobacteraceae	0.10		Hymenobacteraceae	0.10
						OPB41	0.20		Iamiaceae	0.10		Saccharimonadaceae	0.10		Ilumatobacteraceae	0.10
						Peptococcaceae	0.20		Ilumatobacteraceae	0.10		Sericytochromatia	0.10		Intrasporangiaceae	0.10
						Phaselicystidaceae	0.20		JG30-KF-CM45	0.10		Shewanellaceae	0.10		Kineosporiaceae	0.10
						Rhodocyclaceae	0.20		Kapabacteriales	0.10		Subgroup_7	0.10		Leptotrichiaceae	0.10
						Rikenellaceae	0.20		Leuconostocaceae	0.10		UCG-010	0.10		Longimicrobiaceae	0.10
						Steroidobacteraceae	0.20		MB-A2-108	0.10		Unknown_Family	0.10		RF39	0.10
						uncultured	0.20		Methylophilaceae	0.10		Vicinamibacteraceae	0.10		Rhizobiales_Incertae_Sedis	0.10
						Sphingobacteriaceae	0.18		Oscillospirales	0.10					Rhodanobacteraceae	0.10
						Christensenellaceae	0.18		Rhodocyclaceae	0.10					Saccharimonadales	0.10
						JG30-KF-CM45	0.18		Roseiflexaceae	0.10					Sutterellaceae	0.10
						Brevibacteriaceae	0.17		Saccharimonadaceae	0.10					TRA3-20	0.10
						Alcaligenaceae	0.15		Solirubrobacteraceae	0.10					Vagococcaceae	0.10
						Deinococcaceae	0.15		Steroidobacteraceae	0.10
						Ilumatobacteraceae	0.15		Thermicanaceae	0.10
						Saccharimonadaceae	0.15		Thermomonosporaceae	0.10
						Spirosomaceae	0.15		UCG-010	0.10
						Clostridia_UCG-014	0.12
						Alicyclobacillaceae	0.10
						Arcobacteraceae	0.10
						Bacteriovoracaceae	0.10
						Blastocatellaceae	0.10
						Bryobacteraceae	0.10
						Chromobacteriaceae	0.10
						Desulfovibrionaceae	0.10
						Fibrobacteraceae	0.10
						Gaiellaceae	0.10
						Hungateiclostridiaceae	0.10
						Iamiaceae	0.10
						Marinifilaceae	0.10
						Methylomonadaceae	0.10
						Methylophilaceae	0.10
						Microscillaceae	0.10
						Nostocaceae	0.10
						NS9_marine_group	0.10
						Phormidiaceae	0.10
						Pseudoalteromonadaceae	0.10
						Rhodanobacteraceae	0.10
						Rhodomicrobiaceae	0.10
						Rhodothermaceae	0.10
						Solirubrobacteraceae	0.10
						Streptomycetaceae	0.10
						Thermoactinomycetaceae	0.10
						TRA3-20	0.10
						Vibrionaceae	0.10
